# Supplementary material for: Inferring pathway activity from single-cell and spatial transcriptomics data with PaaSc
Source: PLoS Comput Biol. 2025 Nov 10;21(11):e1013666. doi: 10.1371/journal.pcbi.1013666 (PMC12622815; doi:10.1371/journal.pcbi.1013666)
Supplement: S1 Table — (XLSX) [file pcbi.1013666.s008.xlsx]

## Sheet: Sheet1
Dataset	Bcell	CD8 Tcell	Macrophage	NK cell	Treg
AEL_GSE142213	N	N	Y	N	N
ALL_GSE132509	N	Y	N	N	N
ALL_GSE153697	Y	N	Y	N	N
ALL_GSE154109	Y	Y	Y	Y	N
AML_GSE116256	Y	Y	Y	Y	N
AML_GSE135851	N	Y	Y	N	N
AML_GSE154109	N	Y	Y	N	N
BCC_GSE123813_aPD1	Y	Y	Y	N	N
BRCA_GSE110686	N	Y	Y	N	N
BRCA_GSE114727_10X	N	Y	N	N	Y
BRCA_GSE114727_inDrop	N	Y	Y	N	N
BRCA_GSE143423	N	N	Y	N	N
BRCA_GSE148673	Y	Y	Y	N	N
BRCA_GSE150660	Y	Y	Y	Y	N
CESC_GSE168652	N	Y	Y	N	N
CHOL_GSE125449_aPD1aPDL1aCTLA4	Y	Y	Y	N	N
CHOL_GSE138709	N	Y	Y	Y	N
CHOL_GSE142784	N	Y	Y	N	N
CLL_GSE111014	N	Y	Y	N	N
CLL_GSE125881	N	Y	N	N	N
CLL_GSE132065	N	Y	N	Y	N
CLL_GSE142744	N	Y	Y	Y	N
CLL_GSE152469	N	Y	Y	Y	N
CLL_GSE159417	N	Y	Y	N	N
CRC_EMTAB8107	Y	N	Y	N	N
CRC_GSE136394	N	Y	N	N	N
CRC_GSE139555	Y	Y	Y	Y	Y
CRC_GSE166555	Y	Y	Y	N	N
ESCA_GSE173950	N	Y	Y	N	N
GCTB_GSE168664	N	Y	Y	N	N
GIST_GSE162115	Y	Y	Y	Y	N
Glioma_GSE103224	N	N	Y	N	N
Glioma_GSE131928_10X	N	N	Y	N	N
Glioma_GSE138794	N	N	Y	N	N
Glioma_GSE139448	N	N	Y	N	N
Glioma_GSE141383	N	N	Y	N	N
Glioma_GSE141982	N	Y	Y	N	N
Glioma_GSE163108_10X	N	Y	Y	N	Y
Glioma_GSE84465	N	N	Y	N	N
KICH_GSE159115	N	N	Y	N	N
KIPAN_GSE159913	N	N	Y	Y	N
KIRC_GSE111360	Y	Y	Y	Y	Y
KIRC_GSE121636	Y	Y	Y	Y	N
KIRC_GSE139555	Y	Y	Y	Y	N
KIRC_GSE145281_aPDL1	Y	N	Y	N	N
KIRC_GSE159115	N	Y	Y	N	N
KIRC_GSE171306	N	Y	Y	Y	N
LIHC_GSE125449_aPDL1aCTLA4	N	N	Y	N	N
LIHC_GSE140228_10X	Y	Y	Y	N	Y
LIHC_GSE146409	N	N	Y	N	N
LIHC_GSE179795	N	N	Y	Y	N
LSCC_GSE150321	Y	N	Y	N	Y
MB_GSE155446	N	N	Y	N	N
MCC_GSE117988_aPD1aCTLA4	Y	Y	Y	N	N
MCC_GSE118056_aPDL1	Y	Y	Y	N	N
MF_GSE165623	Y	N	Y	N	N
MF_GSE173820	N	Y	Y	N	N
MM_GSE143317	Y	Y	Y	Y	N
MM_GSE151310	N	Y	N	N	N
MM_GSE164551	Y	N	Y	N	N
MPNST_GSE165826	N	Y	Y	N	N
NET_GSE140312	N	N	Y	N	N
NHL_GSE128531	N	N	Y	Y	N
NHL_GSE147944	Y	Y	Y	N	N
NSCLC_GSE117570	Y	Y	Y	Y	N
NSCLC_GSE127465	Y	N	N	Y	N
NSCLC_GSE127471	N	Y	Y	N	N
NSCLC_GSE139555	Y	Y	Y	Y	Y
NSCLC_GSE143423	N	Y	Y	N	N
NSCLC_GSE148071	N	N	Y	N	N
NSCLC_GSE149655	N	N	Y	N	N
NSCLC_GSE150660	N	Y	Y	N	N
NSCLC_GSE151537	N	Y	N	N	N
NSCLC_GSE153935	N	Y	Y	N	N
NSCLC_GSE162498	N	Y	Y	N	Y
NSCLC_GSE179373	N	Y	N	N	N
OSCC_GSE172577	N	Y	N	Y	N
OV_EMTAB8107	Y	Y	Y	N	N
OV_GSE115007	N	N	Y	N	N
OV_GSE118828	N	N	Y	N	N
OV_GSE130000	N	N	Y	N	N
OV_GSE147082	Y	Y	Y	N	N
OV_GSE151214	N	N	Y	N	N
OV_GSE154600	Y	Y	N	N	N
OV_GSE158722	N	Y	Y	N	N
PAAD_CRA001160	Y	N	Y	N	N
PAAD_GSE111672	N	Y	Y	N	N
PAAD_GSE141017	N	Y	Y	N	N
PAAD_GSE148673	N	Y	Y	N	N
PAAD_GSE154778	N	Y	Y	N	N
PAAD_GSE158356	N	Y	Y	N	N
PAAD_GSE162708	N	N	Y	Y	N
PAAD_GSE165399	Y	N	Y	N	N
PBMC_30K	N	Y	N	N	N
PBMC_60K	N	N	Y	N	N
PBMC_8K	N	Y	Y	N	N
PCFCL_GSE173820	Y	Y	Y	N	N
PPB_GSE163678	N	N	Y	N	N
PRAD_GSE137829	Y	N	Y	N	N
PRAD_GSE143791	Y	Y	N	Y	N
PRAD_GSE150692	N	N	Y	N	N
PRAD_GSE176031	N	Y	N	N	Y
SCC_GSE123813_aPD1	N	Y	N	N	Y
SCC_GSE144236	Y	N	Y	N	N
SCC_GSE145328	N	Y	N	N	N
SCLC_GSE150766	N	N	Y	Y	N
SKCM_GSE123139	Y	N	N	N	N
SKCM_GSE134388_aPD1	N	Y	Y	N	N
SKCM_GSE139249	Y	Y	N	Y	N
SKCM_GSE148190	Y	Y	Y	Y	N
SKCM_GSE166181_aPD1	N	Y	N	N	N
SKCM_GSE179373	N	Y	N	Y	N
STAD_GSE134520	N	Y	N	N	N
STAD_GSE167297	Y	Y	N	N	N
THCA_GSE148673	Y	Y	N	N	N
UCEC_GSE139555	N	Y	N	N	Y
UVM_GSE138433	N	Y	N	N	N
UVM_GSE169609	Y	Y	N	N	N
