# Supplementary material for: Inferring pathway activity from single-cell and spatial transcriptomics data with PaaSc
Source: PLoS Comput Biol. 2025 Nov 10;21(11):e1013666. doi: 10.1371/journal.pcbi.1013666 (PMC12622815; doi:10.1371/journal.pcbi.1013666)
Supplement: S2 Table — (XLSX) [file pcbi.1013666.s009.xlsx]

## Sheet: Sheet1
Dataset	PaaSc	GSDensity	CelliD	AUCell	ssGSEA	GSVA	VAM	scGSEA	Celltype
ALL_GSE153697	0.647744	0.848876	0.865856	0.533117	0.716126	0.747282	0.622836	0.554036	Bcell
ALL_GSE154109	0.999074	0.921158	0.986193	0.673521	0.550669	0.653792	0.673056	0.840448	Bcell
AML_GSE116256	0.981701	0.852096	0.93159	0.769308	0.52945	0.806547	0.910243	0.94011	Bcell
BCC_GSE123813_aPD1	0.997565	0.688294	0.993823	0.779896	0.926095	0.730042	0.846267	0.646192	Bcell
BRCA_GSE148673	0.878661	0.855047	0.901754	0.800045	0.753136	0.672403	0.931973	0.766208	Bcell
BRCA_GSE150660	0.991213	0.941929	0.642539	0.683753	0.710855	0.561452	0.922252	0.88234	Bcell
CHOL_GSE125449_aPD1aPDL1aCTLA4	0.932378	0.929973	0.896352	0.852104	0.783395	0.819921	0.880076	0.929196	Bcell
CRC_EMTAB8107	0.973004	0.790843	0.921755	0.860748	0.783003	0.827064	0.855222	0.877455	Bcell
CRC_GSE139555	0.968025	0.41845	0.91345	0.747191	0.771041	0.65702	0.544135	0.93524	Bcell
CRC_GSE166555	0.9955	0.72943	0.993553	0.886803	0.708229	0.860353	0.902341	0.795404	Bcell
GIST_GSE162115	0.99499	0.955375	0.989153	0.742583	0.702847	0.699502	0.954278	0.831307	Bcell
KIRC_GSE111360	0.999673	0.983401	0.985269	0.701051	0.563785	0.820528	0.986678	0.866996	Bcell
KIRC_GSE121636	0.996405	0.713048	0.966606	0.690704	0.606164	0.63244	0.894398	0.947134	Bcell
KIRC_GSE139555	0.982143	0.529815	0.905396	0.699979	0.64011	0.581297	0.769877	0.947565	Bcell
KIRC_GSE145281_aPDL1	0.99741	0.606421	0.881231	0.643979	0.537183	0.608801	0.831147	0.951961	Bcell
LIHC_GSE140228_10X	0.992406	0.639897	0.99253	0.804588	0.690608	0.755685	0.932812	0.903919	Bcell
LSCC_GSE150321	0.968919	0.76146	0.86287	0.786773	0.69437	0.760646	0.914737	0.791782	Bcell
MCC_GSE117988_aPD1aCTLA4	0.9978	0.964919	0.960492	0.912466	0.900838	0.848484	0.958425	0.964679	Bcell
MCC_GSE118056_aPDL1	0.967256	0.943887	0.971094	0.869677	0.857395	0.853164	0.975071	0.862432	Bcell
MF_GSE165623	0.974893	0.960202	0.953236	0.806664	0.649071	0.856671	0.964798	0.936412	Bcell
MM_GSE143317	0.841492	0.889889	0.868825	0.535114	0.682762	0.745237	0.869295	0.957478	Bcell
MM_GSE164551	0.999662	0.694192	0.982704	0.683502	0.629889	0.671999	0.883774	0.988133	Bcell
NHL_GSE147944	0.991704	0.887994	0.976034	0.877126	0.793351	0.839577	0.967578	0.970979	Bcell
NSCLC_GSE117570	0.807988	0.741647	0.725021	0.606288	0.648095	0.573683	0.720195	0.727309	Bcell
NSCLC_GSE127465	0.972769	0.645377	0.944596	0.624466	0.525152	0.652644	0.67633	0.603885	Bcell
NSCLC_GSE139555	0.896389	0.724586	0.876857	0.700974	0.697852	0.730811	0.89438	0.8943	Bcell
OV_EMTAB8107	0.943363	0.950353	0.866534	0.824234	0.679668	0.826845	0.90401	0.900673	Bcell
OV_GSE147082	0.942441	0.939172	0.918511	0.869008	0.90133	0.873718	0.927417	0.496959	Bcell
OV_GSE154600	0.959868	0.698776	0.8873	0.77748	0.593648	0.801143	0.893093	0.856275	Bcell
PAAD_CRA001160	0.955753	0.814176	0.853511	0.857877	0.90312	0.85754	0.932385	0.971072	Bcell
PAAD_GSE165399	0.936811	0.674266	0.941128	0.599603	0.66943	0.762793	0.696763	0.741753	Bcell
PCFCL_GSE173820	0.752181	0.74852	0.791341	0.697665	0.6916	0.679355	0.706333	0.849789	Bcell
PRAD_GSE137829	0.936514	0.963643	0.945164	0.892548	0.889429	0.849008	0.916377	0.891102	Bcell
PRAD_GSE143791	0.921483	0.704461	0.8741	0.812287	0.668422	0.79666	0.874425	0.900346	Bcell
SCC_GSE144236	0.980129	0.982649	0.766139	0.750034	0.682913	0.804216	0.95511	0.951511	Bcell
SKCM_GSE123139	0.991294	0.632758	0.957698	0.73482	0.561591	0.722747	0.747752	0.595695	Bcell
SKCM_GSE139249	0.962899	0.974596	0.95448	0.89839	0.86112	0.850435	0.986109	0.961839	Bcell
SKCM_GSE148190	0.995999	0.990046	0.981856	0.800308	0.835047	0.763734	0.978324	0.975536	Bcell
STAD_GSE167297	0.913507	0.51003	0.906782	0.648615	0.56014	0.658988	0.522299	0.793166	Bcell
THCA_GSE148673	0.998681	0.881953	0.960486	0.877127	0.879826	0.812253	0.98319	0.98748	Bcell
UVM_GSE169609	0.989012	0.937156	0.833486	0.688633	0.705301	0.73087	0.95993	0.946578	Bcell
ALL_GSE132509	0.999696	0.758209	0.98723	0.941142	0.813191	0.863817	0.894156	0.997138	CD8 Tcell
ALL_GSE154109	0.96175	0.929821	0.962913	0.883421	0.814393	0.817966	0.84815	0.958295	CD8 Tcell
AML_GSE116256	0.855341	0.582125	0.875537	0.749043	0.588876	0.666339	0.678865	0.862629	CD8 Tcell
AML_GSE135851	0.92806	0.999854	0.983771	0.880641	0.782765	0.78494	0.914343	0.893473	CD8 Tcell
AML_GSE154109	0.947047	0.994465	0.98088	0.932064	0.766622	0.881102	0.918015	0.989602	CD8 Tcell
BCC_GSE123813_aPD1	0.711838	0.511692	0.681819	0.714239	0.634932	0.696625	0.608406	0.71941	CD8 Tcell
BRCA_GSE110686	0.78497	0.6468	0.672612	0.585306	0.530247	0.614377	0.590861	0.684597	CD8 Tcell
BRCA_GSE114727_10X	0.649381	0.522586	0.708057	0.794807	0.605509	0.702547	0.745116	0.662519	CD8 Tcell
BRCA_GSE114727_inDrop	0.716818	0.683659	0.794302	0.698244	0.646415	0.675855	0.664468	0.802954	CD8 Tcell
BRCA_GSE148673	0.99179	0.954775	0.973061	0.941766	0.628492	0.831832	0.940175	0.96373	CD8 Tcell
BRCA_GSE150660	0.868635	0.673079	0.934655	0.902978	0.855554	0.817576	0.685309	0.885806	CD8 Tcell
CESC_GSE168652	0.992712	0.97831	0.938242	0.831544	0.69474	0.76693	0.936507	0.99336	CD8 Tcell
CHOL_GSE125449_aPD1aPDL1aCTLA4	0.819503	0.695884	0.823545	0.762482	0.646374	0.733445	0.736097	0.81614	CD8 Tcell
CHOL_GSE138709	0.984855	0.601561	0.969044	0.897751	0.80177	0.835612	0.766681	0.939481	CD8 Tcell
CHOL_GSE142784	0.999922	0.996962	0.955887	0.880352	0.794181	0.807984	0.960081	0.91229	CD8 Tcell
CLL_GSE111014	0.990688	0.68847	0.93048	0.792891	0.745859	0.651213	0.827619	0.940619	CD8 Tcell
CLL_GSE125881	0.546961	0.515053	0.486742	0.503391	0.650993	0.616249	0.528116	0.48308	CD8 Tcell
CLL_GSE132065	0.97759	0.927854	0.909106	0.718282	0.669515	0.521501	0.874671	0.954819	CD8 Tcell
CLL_GSE142744	0.875812	0.947763	0.962962	0.862094	0.756591	0.76411	0.915863	0.827971	CD8 Tcell
CLL_GSE152469	0.991749	0.994108	0.983036	0.900833	0.809553	0.818997	0.929256	0.99024	CD8 Tcell
CLL_GSE159417	0.910577	0.934347	0.802464	0.87001	0.812837	0.745131	0.769646	0.863981	CD8 Tcell
CRC_GSE136394	0.87117	0.497623	0.770764	0.718621	0.657264	0.714946	0.673001	0.758335	CD8 Tcell
CRC_GSE139555	0.694394	0.690412	0.943266	0.77352	0.673345	0.659843	0.754602	0.729366	CD8 Tcell
CRC_GSE166555	0.958951	0.55522	0.956981	0.897665	0.831961	0.78929	0.897772	0.95303	CD8 Tcell
ESCA_GSE173950	0.932636	0.8421	0.914858	0.78521	0.660646	0.736968	0.777441	0.915962	CD8 Tcell
GCTB_GSE168664	0.996159	0.906655	0.995091	0.960961	0.63064	0.892454	0.933851	0.993032	CD8 Tcell
GIST_GSE162115	0.736381	0.590791	0.799281	0.772004	0.679829	0.728727	0.651259	0.82335	CD8 Tcell
Glioma_GSE141982	0.580657	0.999784	0.929183	0.648295	0.508006	0.646315	0.795827	0.634929	CD8 Tcell
Glioma_GSE163108_10X	0.628078	0.393742	0.68749	0.717308	0.530856	0.619021	0.571603	0.515968	CD8 Tcell
KIRC_GSE111360	0.850767	0.600148	0.687244	0.828783	0.716619	0.785945	0.722196	0.796347	CD8 Tcell
KIRC_GSE121636	0.657634	0.605544	0.638322	0.67922	0.61687	0.622022	0.640921	0.746835	CD8 Tcell
KIRC_GSE139555	0.748234	0.50186	0.781349	0.789636	0.673547	0.70322	0.691305	0.843943	CD8 Tcell
KIRC_GSE159115	0.996981	0.774028	0.982729	0.917353	0.673907	0.885236	0.921184	0.99368	CD8 Tcell
KIRC_GSE171306	0.893467	0.816066	0.870219	0.879362	0.768041	0.812382	0.786941	0.949137	CD8 Tcell
LIHC_GSE140228_10X	0.699609	0.524936	0.644148	0.733846	0.611317	0.642849	0.597666	0.685313	CD8 Tcell
MCC_GSE117988_aPD1aCTLA4	0.987935	0.973128	0.979698	0.888583	0.810194	0.733162	0.892113	0.957479	CD8 Tcell
MCC_GSE118056_aPDL1	0.82341	0.983674	0.958475	0.895732	0.736521	0.829443	0.902311	0.852592	CD8 Tcell
MF_GSE173820	0.902494	0.653067	0.903898	0.776173	0.676787	0.690566	0.599105	0.849484	CD8 Tcell
MM_GSE143317	0.891675	0.878936	0.883945	0.845367	0.631702	0.726673	0.889449	0.912196	CD8 Tcell
MM_GSE151310	0.708469	0.507627	0.665812	0.78876	0.632876	0.559738	0.604789	0.601476	CD8 Tcell
MPNST_GSE165826	0.999235	0.999523	0.994207	0.905343	0.768981	0.910083	0.97131	0.999362	CD8 Tcell
NHL_GSE147944	0.960267	0.719939	0.879899	0.920191	0.71197	0.861244	0.819893	0.961259	CD8 Tcell
NSCLC_GSE117570	0.871846	0.864616	0.909533	0.840789	0.826209	0.819311	0.74183	0.911972	CD8 Tcell
NSCLC_GSE127471	0.687767	0.666353	0.567307	0.693511	0.69551	0.65382	0.676723	0.61885	CD8 Tcell
NSCLC_GSE139555	0.667695	0.532091	0.687414	0.725373	0.612564	0.638224	0.676045	0.689726	CD8 Tcell
NSCLC_GSE143423	0.885986	0.953985	0.956023	0.814582	0.672767	0.727957	0.798261	0.842782	CD8 Tcell
NSCLC_GSE150660	0.799905	0.70919	0.744803	0.779907	0.754759	0.722997	0.608376	0.80714	CD8 Tcell
NSCLC_GSE151537	0.606909	0.76953	0.733023	0.744128	0.595575	0.641852	0.703688	0.623117	CD8 Tcell
NSCLC_GSE153935	0.695338	0.684205	0.687982	0.664402	0.588248	0.632746	0.565372	0.756119	CD8 Tcell
NSCLC_GSE162498	0.504504	0.513602	0.684915	0.685501	0.55906	0.675303	0.72429	0.580905	CD8 Tcell
NSCLC_GSE179373	0.700712	0.413154	0.560714	0.551318	0.540764	0.541241	0.514171	0.646525	CD8 Tcell
OSCC_GSE172577	0.984413	0.700049	0.974803	0.942781	0.681514	0.706419	0.915368	0.977525	CD8 Tcell
OV_EMTAB8107	0.997634	0.73287	0.995852	0.953004	0.741238	0.835563	0.923219	0.990148	CD8 Tcell
OV_GSE147082	0.988698	0.960762	0.992996	0.850043	0.839117	0.81781	0.901354	0.721832	CD8 Tcell
OV_GSE154600	0.910754	0.52468	0.863947	0.804458	0.54346	0.75073	0.685208	0.864135	CD8 Tcell
OV_GSE158722	0.99987	0.898407	0.999207	0.945289	0.819112	0.853171	0.976617	0.967527	CD8 Tcell
PAAD_GSE111672	0.998582	0.997328	0.983515	0.918697	0.824404	0.820762	0.945184	0.943287	CD8 Tcell
PAAD_GSE141017	0.986955	0.943502	0.994887	0.946287	0.795257	0.813388	0.840855	0.969451	CD8 Tcell
PAAD_GSE148673	0.97581	0.999006	0.998342	0.972547	0.929248	0.884262	0.986044	0.997846	CD8 Tcell
PAAD_GSE154778	0.992003	0.978838	0.988629	0.920137	0.833851	0.842528	0.943338	0.942218	CD8 Tcell
PAAD_GSE158356	0.987387	0.944347	0.926359	0.93795	0.925396	0.836056	0.797366	0.975888	CD8 Tcell
PBMC_30K	0.839003	0.611351	0.84773	0.854899	0.795504	0.743849	0.810428	0.7407	CD8 Tcell
PBMC_8K	0.958872	0.806984	0.870348	0.901134	0.839519	0.811577	0.861077	0.869219	CD8 Tcell
PCFCL_GSE173820	0.952416	0.810408	0.843175	0.856766	0.823673	0.698025	0.740441	0.821605	CD8 Tcell
PRAD_GSE143791	0.883521	0.659678	0.877658	0.891019	0.806777	0.833434	0.847384	0.927534	CD8 Tcell
PRAD_GSE176031	0.993049	0.736795	0.946882	0.935548	0.865912	0.787179	0.93513	0.979951	CD8 Tcell
SCC_GSE123813_aPD1	0.591019	0.506408	0.621034	0.642716	0.533738	0.58566	0.641506	0.646559	CD8 Tcell
SCC_GSE145328	0.667357	0.502626	0.530834	0.574219	0.609202	0.556453	0.524189	0.605317	CD8 Tcell
SKCM_GSE134388_aPD1	0.960119	0.867553	0.961014	0.81112	0.667962	0.78984	0.72661	0.908133	CD8 Tcell
SKCM_GSE139249	0.656632	0.56979	0.578792	0.624901	0.565416	0.564628	0.564048	0.621904	CD8 Tcell
SKCM_GSE148190	0.671395	0.512172	0.480451	0.509012	0.555183	0.51897	0.554909	0.551566	CD8 Tcell
SKCM_GSE166181_aPD1	0.911542	0.732986	0.711181	0.669675	0.612616	0.646743	0.593036	0.806569	CD8 Tcell
SKCM_GSE179373	0.719534	0.549343	0.619061	0.566986	0.605595	0.512757	0.511397	0.563732	CD8 Tcell
STAD_GSE134520	0.998453	0.833758	0.987149	0.934062	0.858846	0.760487	0.948483	0.998524	CD8 Tcell
STAD_GSE167297	0.954231	0.628849	0.835587	0.840688	0.798426	0.741578	0.70988	0.922918	CD8 Tcell
THCA_GSE148673	0.736574	0.512988	0.833143	0.814796	0.633228	0.789901	0.698901	0.796578	CD8 Tcell
UCEC_GSE139555	0.565388	0.568124	0.770353	0.664319	0.606036	0.590459	0.575327	0.590999	CD8 Tcell
UVM_GSE138433	0.999984	0.999823	0.985691	0.894614	0.789629	0.841277	0.972515	0.983453	CD8 Tcell
UVM_GSE169609	0.852478	0.355833	0.431708	0.669393	0.642323	0.520756	0.642387	0.580071	CD8 Tcell
AEL_GSE142213	0.72324	0.822097	0.783918	0.844056	0.856064	0.790661	0.869525	0.881654	Macrophage
ALL_GSE153697	0.942602	0.949832	0.927202	0.922211	0.811697	0.925726	0.926794	0.96998	Macrophage
ALL_GSE154109	0.954102	0.999392	0.991135	0.913666	0.735028	0.942382	0.968724	0.961968	Macrophage
AML_GSE116256	0.975012	0.66118	0.944286	0.876719	0.784768	0.83834	0.864811	0.946523	Macrophage
AML_GSE135851	0.958337	0.899244	0.922021	0.891234	0.667788	0.871062	0.915716	0.970222	Macrophage
AML_GSE154109	0.819178	0.691831	0.78549	0.738893	0.560858	0.81177	0.814258	0.631688	Macrophage
BCC_GSE123813_aPD1	0.999203	0.875656	0.991659	0.981181	0.960097	0.903764	0.975872	0.980683	Macrophage
BRCA_GSE110686	0.790859	0.997522	0.970699	0.967558	0.956586	0.92744	0.98476	0.999391	Macrophage
BRCA_GSE114727_inDrop	0.890626	0.721928	0.850315	0.925949	0.91722	0.868724	0.93201	0.937568	Macrophage
BRCA_GSE143423	0.928726	0.981836	0.977107	0.918313	0.765309	0.912831	0.987843	0.971949	Macrophage
BRCA_GSE148673	0.965196	0.972587	0.957799	0.946105	0.864693	0.887395	0.974132	0.982256	Macrophage
BRCA_GSE150660	0.987528	0.841531	0.95861	0.962509	0.938715	0.902768	0.933234	0.965886	Macrophage
CESC_GSE168652	0.999999	0.999636	0.99995	0.971966	0.887304	0.965003	0.999385	0.998394	Macrophage
CHOL_GSE125449_aPD1aPDL1aCTLA4	0.988979	0.996805	0.980116	0.937549	0.922202	0.892347	0.96357	0.985196	Macrophage
CHOL_GSE138709	0.996726	0.733017	0.993777	0.958135	0.896653	0.880593	0.955805	0.992565	Macrophage
CHOL_GSE142784	0.976394	0.852358	0.878179	0.605408	0.5863	0.704186	0.694154	0.822632	Macrophage
CLL_GSE111014	0.998282	0.849785	0.929817	0.946138	0.913197	0.919765	0.985878	0.998829	Macrophage
CLL_GSE142744	0.996623	0.973193	0.935439	0.957521	0.93506	0.939372	0.988595	0.9968	Macrophage
CLL_GSE152469	0.876899	0.99988	0.960381	0.925781	0.928126	0.931254	0.998468	0.999991	Macrophage
CLL_GSE159417	0.996525	0.997679	0.985228	0.934392	0.885256	0.924114	0.95708	0.992756	Macrophage
CRC_EMTAB8107	0.998253	0.8694	0.978755	0.948669	0.858528	0.91483	0.970779	0.978083	Macrophage
CRC_GSE139555	0.937129	0.983891	0.951234	0.958307	0.925213	0.945453	0.978506	0.993984	Macrophage
CRC_GSE166555	0.939763	0.924614	0.968366	0.944146	0.919101	0.941313	0.981048	0.986259	Macrophage
ESCA_GSE173950	0.607743	0.528021	0.449518	0.676661	0.64966	0.518867	0.542813	0.596466	Macrophage
GCTB_GSE168664	0.971631	0.722004	0.877774	0.987584	0.927373	0.985854	0.985176	0.991268	Macrophage
GIST_GSE162115	0.976365	0.666087	0.933433	0.94835	0.879035	0.893543	0.961252	0.975393	Macrophage
Glioma_GSE103224	0.999667	0.991292	0.994858	0.925605	0.762446	0.841537	0.985287	0.998474	Macrophage
Glioma_GSE131928_10X	0.90974	0.662162	0.866697	0.940722	0.775503	0.878192	0.916328	0.906789	Macrophage
Glioma_GSE138794	0.943198	0.888525	0.972542	0.952528	0.933243	0.910469	0.939472	0.92208	Macrophage
Glioma_GSE139448	0.999882	0.997222	0.995643	0.977497	0.944033	0.931659	0.999351	0.99522	Macrophage
Glioma_GSE141383	0.999976	0.999037	0.990017	0.97041	0.814192	0.912737	0.994944	0.997461	Macrophage
Glioma_GSE141982	0.621863	0.912507	0.937299	0.8371	0.840318	0.818605	0.923107	0.95955	Macrophage
Glioma_GSE163108_10X	0.952823	0.93551	0.942268	0.919533	0.918057	0.89843	0.985845	0.990262	Macrophage
Glioma_GSE84465	0.997755	0.914851	0.961863	0.955188	0.945244	0.866295	0.814187	0.943574	Macrophage
KICH_GSE159115	0.928444	0.99997	0.997692	0.830936	0.8388	0.878941	0.99661	0.997959	Macrophage
KIPAN_GSE159913	0.888076	0.428257	0.713432	0.736691	0.553647	0.618451	0.607596	0.85761	Macrophage
KIRC_GSE111360	0.913399	0.652409	0.880928	0.942031	0.909427	0.894308	0.878814	0.936563	Macrophage
KIRC_GSE121636	0.925836	0.772231	0.911003	0.96965	0.949675	0.918114	0.981649	0.985834	Macrophage
KIRC_GSE139555	0.961094	0.599499	0.911832	0.943527	0.903323	0.891854	0.9545	0.954564	Macrophage
KIRC_GSE145281_aPDL1	0.916365	0.600531	0.838458	0.925026	0.902348	0.888316	0.944103	0.952933	Macrophage
KIRC_GSE159115	0.972496	0.770213	0.974889	0.891621	0.782021	0.887396	0.953186	0.985498	Macrophage
KIRC_GSE171306	0.953316	0.908007	0.902679	0.89289	0.841714	0.83956	0.896959	0.889521	Macrophage
LIHC_GSE125449_aPDL1aCTLA4	0.998895	0.995723	0.984011	0.903263	0.842074	0.870841	0.953481	0.985335	Macrophage
LIHC_GSE140228_10X	0.972266	0.733354	0.955845	0.983094	0.958356	0.955947	0.984561	0.990652	Macrophage
LIHC_GSE146409	0.836776	0.957793	0.862925	0.818935	0.817025	0.809491	0.786354	0.795971	Macrophage
LIHC_GSE179795	0.910024	0.955569	0.780277	0.782137	0.737327	0.759321	0.883304	0.88398	Macrophage
LSCC_GSE150321	0.962234	0.988267	0.986984	0.974977	0.938186	0.935629	0.983249	0.993524	Macrophage
MB_GSE155446	0.994252	0.933589	0.994193	0.992548	0.957553	0.933626	0.997147	0.995584	Macrophage
MCC_GSE117988_aPD1aCTLA4	0.962422	0.881784	0.9799	0.936321	0.805804	0.884724	0.957803	0.988964	Macrophage
MCC_GSE118056_aPDL1	0.941099	0.890395	0.87988	0.935545	0.707495	0.891491	0.970315	0.980336	Macrophage
MF_GSE165623	0.844924	0.656645	0.864286	0.868028	0.78333	0.855271	0.818576	0.746828	Macrophage
MF_GSE173820	0.981234	0.981968	0.938619	0.919034	0.876038	0.895534	0.949154	0.959223	Macrophage
MM_GSE143317	0.990114	0.992751	0.961456	0.972249	0.689946	0.950705	0.970425	0.960365	Macrophage
MM_GSE164551	0.946164	0.725401	0.955549	0.886256	0.879792	0.891639	0.920828	0.963998	Macrophage
MPNST_GSE165826	0.930212	0.856529	0.877015	0.934036	0.886683	0.809946	0.832271	0.977524	Macrophage
NET_GSE140312	0.924123	0.978085	0.954211	0.909833	0.910211	0.880968	0.950717	0.953198	Macrophage
NHL_GSE128531	0.998445	0.913682	0.996698	0.96922	0.854546	0.939514	0.982583	0.987793	Macrophage
NHL_GSE147944	0.991444	0.965603	0.953565	0.906388	0.756448	0.881743	0.937252	0.981682	Macrophage
NSCLC_GSE117570	0.865704	0.780029	0.914765	0.90135	0.930465	0.874655	0.89558	0.793358	Macrophage
NSCLC_GSE127471	0.981434	0.987161	0.915984	0.953594	0.916806	0.867056	0.925868	0.965796	Macrophage
NSCLC_GSE139555	0.776697	0.749088	0.931039	0.957773	0.896653	0.899657	0.977954	0.979913	Macrophage
NSCLC_GSE143423	0.981784	0.824808	0.954157	0.935635	0.824963	0.928921	0.962166	0.975603	Macrophage
NSCLC_GSE148071	0.970809	0.65277	0.93735	0.930686	0.915821	0.910802	0.972451	0.914686	Macrophage
NSCLC_GSE149655	0.995269	0.821907	0.927266	0.887861	0.795095	0.901159	0.918108	0.978785	Macrophage
NSCLC_GSE150660	0.987	0.824117	0.930102	0.96664	0.941104	0.862986	0.918113	0.977447	Macrophage
NSCLC_GSE153935	0.984918	0.984848	0.976455	0.956401	0.931225	0.901862	0.937382	0.948559	Macrophage
NSCLC_GSE162498	0.906434	0.790386	0.9394	0.964232	0.931996	0.953624	0.978081	0.951446	Macrophage
OV_EMTAB8107	0.952216	0.749961	0.950733	0.968539	0.865184	0.928275	0.979967	0.990339	Macrophage
OV_GSE115007	0.855197	0.764238	0.670328	0.753195	0.539602	0.842108	0.736634	0.833887	Macrophage
OV_GSE118828	0.999963	0.999691	0.990325	0.953166	0.88737	0.93082	0.984368	0.99605	Macrophage
OV_GSE130000	0.999681	0.998356	0.992062	0.866236	0.719925	0.867287	0.98614	0.992406	Macrophage
OV_GSE147082	0.998024	0.996551	0.986563	0.903786	0.912258	0.862972	0.956525	0.79707	Macrophage
OV_GSE151214	0.895554	0.860472	0.967273	0.881374	0.816353	0.840689	0.941738	0.991207	Macrophage
OV_GSE158722	0.756037	0.660385	0.696366	0.739808	0.660957	0.752037	0.901561	0.817342	Macrophage
PAAD_CRA001160	0.989532	0.63889	0.951736	0.9742	0.932298	0.933397	0.975573	0.976716	Macrophage
PAAD_GSE111672	0.991634	0.996539	0.973645	0.926767	0.884814	0.917599	0.989397	0.966023	Macrophage
PAAD_GSE141017	0.99549	0.983733	0.981939	0.960671	0.834301	0.946736	0.972563	0.987194	Macrophage
PAAD_GSE148673	0.999893	0.99995	0.999053	0.699888	0.572931	0.769046	0.998125	0.998701	Macrophage
PAAD_GSE154778	0.996379	0.982182	0.994836	0.965366	0.903582	0.93272	0.99189	0.9944	Macrophage
PAAD_GSE158356	0.94123	0.763937	0.992138	0.907556	0.677941	0.904515	0.928231	0.918179	Macrophage
PAAD_GSE162708	0.97587	0.992207	0.991165	0.876914	0.787782	0.844843	0.969839	0.975987	Macrophage
PAAD_GSE165399	0.945021	0.793803	0.907412	0.941773	0.938923	0.902193	0.887132	0.661061	Macrophage
PBMC_60K	0.997531	0.640746	0.932778	0.979773	0.962092	0.95818	0.986331	0.978627	Macrophage
PBMC_8K	0.980664	0.915054	0.963253	0.943507	0.893758	0.900116	0.951766	0.953444	Macrophage
PCFCL_GSE173820	0.99687	0.997117	0.986673	0.957679	0.920384	0.963264	0.983282	0.973714	Macrophage
PPB_GSE163678	0.555647	0.99762	0.953659	0.829341	0.694733	0.890125	0.955518	0.92271	Macrophage
PRAD_GSE137829	0.998796	0.877072	0.932417	0.957343	0.961018	0.922611	0.97664	0.963871	Macrophage
PRAD_GSE150692	0.985249	0.99684	0.988993	0.890621	0.868378	0.791945	0.991571	0.994559	Macrophage
SCC_GSE144236	0.988935	0.861681	0.965726	0.920063	0.804357	0.92931	0.929265	0.962779	Macrophage
SCLC_GSE150766	0.772796	0.992808	0.958014	0.913486	0.79059	0.875812	0.987933	0.977661	Macrophage
SKCM_GSE134388_aPD1	0.999444	0.998165	0.999719	0.981418	0.940312	0.933678	0.992077	0.976894	Macrophage
SKCM_GSE148190	0.99973	0.99446	0.944545	0.825723	0.868612	0.761016	0.984995	0.978532	Macrophage
BRCA_GSE114727_10X	0.637076	0.714916	0.831454	0.718643	0.701969	0.721827	0.777672	0.676717	Treg
CRC_GSE139555	0.988777	0.715359	0.960641	0.878057	0.864683	0.889083	0.947625	0.857981	Treg
Glioma_GSE163108_10X	0.924498	0.588169	0.813705	0.851029	0.835108	0.697914	0.939688	0.828407	Treg
KIRC_GSE111360	0.987116	0.871221	0.949721	0.926098	0.85887	0.943298	0.9621	0.91396	Treg
LIHC_GSE140228_10X	0.978221	0.627068	0.932937	0.837597	0.763084	0.827328	0.925368	0.875609	Treg
LSCC_GSE150321	0.941801	0.573263	0.907038	0.905828	0.860496	0.86727	0.911586	0.797135	Treg
NSCLC_GSE139555	0.976705	0.492534	0.945028	0.907822	0.869326	0.902093	0.980966	0.944742	Treg
NSCLC_GSE162498	0.723683	0.513075	0.643464	0.633128	0.566983	0.724543	0.679165	0.538247	Treg
PRAD_GSE176031	0.962282	0.859336	0.979407	0.885291	0.881744	0.901597	0.934123	0.913011	Treg
SCC_GSE123813_aPD1	0.858386	0.742923	0.874236	0.838362	0.78382	0.854116	0.870539	0.751823	Treg
UCEC_GSE139555	0.971583	0.708022	0.959233	0.810269	0.784576	0.795219	0.842846	0.841018	Treg
ALL_GSE154109	0.994347	0.995322	0.996519	0.995399	0.993347	0.993568	0.99184	0.993691	NK cell
AML_GSE116256	0.996786	0.926391	0.994116	0.983977	0.982566	0.930817	0.982785	0.994463	NK cell
BRCA_GSE150660	0.996933	0.771936	0.990853	0.964662	0.924962	0.954497	0.965793	0.983692	NK cell
CHOL_GSE138709	0.846657	0.657968	0.783332	0.785518	0.778703	0.77997	0.780846	0.809757	NK cell
CLL_GSE132065	0.996565	0.983105	0.991049	0.993115	0.993256	0.843189	0.995399	0.993221	NK cell
CLL_GSE142744	0.996431	0.983892	0.991109	0.991811	0.988503	0.991246	0.992791	0.992155	NK cell
CLL_GSE152469	0.998899	0.976577	0.987651	0.989801	0.985902	0.989725	0.991722	0.9901	NK cell
CRC_GSE139555	0.966924	0.870565	0.960143	0.955807	0.946658	0.933193	0.950979	0.933052	NK cell
GIST_GSE162115	0.992296	0.669995	0.992038	0.976603	0.953464	0.972273	0.947293	0.968961	NK cell
KIPAN_GSE159913	0.598529	0.819016	0.617085	0.678953	0.728835	0.483023	0.642982	0.651463	NK cell
KIRC_GSE111360	0.973674	0.835299	0.971635	0.976277	0.952748	0.959715	0.970809	0.990346	NK cell
KIRC_GSE121636	0.99178	0.678611	0.972364	0.96826	0.951196	0.966065	0.946152	0.967379	NK cell
KIRC_GSE139555	0.987206	0.588454	0.973654	0.97095	0.95638	0.969662	0.97298	0.974014	NK cell
KIRC_GSE171306	0.958014	0.927342	0.984187	0.98851	0.984144	0.976133	0.95685	0.985503	NK cell
LIHC_GSE179795	0.835697	0.779952	0.673305	0.737689	0.750725	0.730029	0.746449	0.771121	NK cell
MM_GSE143317	0.988472	0.988995	0.963237	0.96821	0.96937	0.908278	0.967952	0.98733	NK cell
NHL_GSE128531	0.950711	0.76558	0.870892	0.954466	0.9614	0.913768	0.917593	0.899303	NK cell
NSCLC_GSE117570	0.989519	0.917287	0.963443	0.97363	0.958177	0.963314	0.95667	0.967936	NK cell
NSCLC_GSE127465	0.998272	0.862054	0.99016	0.99756	0.997029	0.975934	0.992292	0.993932	NK cell
NSCLC_GSE139555	0.858971	0.545879	0.855826	0.868341	0.839538	0.801968	0.84936	0.887547	NK cell
OSCC_GSE172577	0.817232	0.71424	0.816393	0.901669	0.917625	0.571823	0.883565	0.90325	NK cell
PAAD_GSE162708	0.948647	0.818454	0.916749	0.970846	0.975958	0.917741	0.959479	0.971369	NK cell
PRAD_GSE143791	0.99511	0.820087	0.993009	0.991836	0.985043	0.987987	0.97949	0.988668	NK cell
SCLC_GSE150766	0.994939	0.968789	0.991525	0.976819	0.964143	0.948991	0.953874	0.927059	NK cell
SKCM_GSE139249	0.78527	0.508667	0.713231	0.772003	0.734482	0.740929	0.765826	0.74893	NK cell
SKCM_GSE148190	0.621097	0.461275	0.512421	0.593153	0.579667	0.56154	0.517491	0.638469	NK cell
SKCM_GSE179373	0.829187	0.932172	0.631568	0.609167	0.595543	0.635217	0.550262	0.613771	NK cell
