# Supplementary material for: Inferring pathway activity from single-cell and spatial transcriptomics data with PaaSc
Source: PLoS Comput Biol. 2025 Nov 10;21(11):e1013666. doi: 10.1371/journal.pcbi.1013666 (PMC12622815; doi:10.1371/journal.pcbi.1013666)
Supplement: S3 Table — (XLSX) [file pcbi.1013666.s010.xlsx]

## Sheet: Sheet1
Accession Number	Sample	Cell line	Cell type	Organ	Stage
E-MTAB-5403	ERR1805188	HCA2	Foreskin Fibroblast	Skin	Pro
E-MTAB-5403	ERR1805189	HCA2	Foreskin Fibroblast	Skin	Pro
E-MTAB-5403	ERR1805190	HCA2	Foreskin Fibroblast	Skin	Pro
E-MTAB-5403	ERR1805199	HCA2	Foreskin Fibroblast	Skin	Sene
E-MTAB-5403	ERR1805200	HCA2	Foreskin Fibroblast	Skin	Sene
E-MTAB-5403	ERR1805201	HCA2	Foreskin Fibroblast	Skin	Sene
E-MTAB-5403	ERR1805202	HCA2	Foreskin Fibroblast	Skin	Sene
E-MTAB-5403	ERR1805203	HCA2	Foreskin Fibroblast	Skin	Sene
E-MTAB-5403	ERR1805204	HCA2	Foreskin Fibroblast	Skin	Sene
E-MTAB-5403	ERR1805209	HCA2	Foreskin Fibroblast	Skin	Pro
E-MTAB-5403	ERR1805210	HCA2	Foreskin Fibroblast	Skin	Pro
E-MTAB-5403	ERR1805211	HCA2	Foreskin Fibroblast	Skin	Pro
E-MTAB-5403	ERR1805218	Epidermal Keratinocytes	Epidermal Keratinocytes	Skin	Pro
E-MTAB-5403	ERR1805226	Epidermal Keratinocytes	Epidermal Keratinocytes	Skin	Pro
E-MTAB-5403	ERR1805232	Epidermal Keratinocytes	Epidermal Keratinocytes	Skin	Sene
E-MTAB-5403	ERR1805233	Epidermal Keratinocytes	Epidermal Keratinocytes	Skin	Sene
E-MTAB-5403	ERR1805234	Epidermal Keratinocytes	Epidermal Keratinocytes	Skin	Sene
E-MTAB-5403	ERR1805235	Epidermal Keratinocytes	Epidermal Keratinocytes	Skin	Sene
E-MTAB-5403	ERR1805236	Epidermal Keratinocytes	Epidermal Keratinocytes	Skin	Sene
E-MTAB-5403	ERR1805237	Epidermal Keratinocytes	Epidermal Keratinocytes	Skin	Pro
E-MTAB-5403	ERR1805238	Epidermal Keratinocytes	Epidermal Keratinocytes	Skin	Sene
E-MTAB-5403	ERR1805239	Epidermal Keratinocytes	Epidermal Keratinocytes	Skin	Pro
E-MTAB-5403	ERR1805240	Epidermal Keratinocytes	Epidermal Keratinocytes	Skin	Pro
E-MTAB-5403	ERR1805241	Epidermal Keratinocytes	Epidermal Keratinocytes	Skin	Pro
E-MTAB-5403	ERR1805242	Epidermal Melanocytes	Epidermal Melanocytes	Skin	Pro
E-MTAB-5403	ERR1805250	Epidermal Melanocytes	Epidermal Melanocytes	Skin	Pro
E-MTAB-5403	ERR1805256	Epidermal Melanocytes	Epidermal Melanocytes	Skin	Sene
E-MTAB-5403	ERR1805257	Epidermal Melanocytes	Epidermal Melanocytes	Skin	Sene
E-MTAB-5403	ERR1805258	Epidermal Melanocytes	Epidermal Melanocytes	Skin	Sene
E-MTAB-5403	ERR1805259	Epidermal Melanocytes	Epidermal Melanocytes	Skin	Sene
E-MTAB-5403	ERR1805260	Epidermal Melanocytes	Epidermal Melanocytes	Skin	Sene
E-MTAB-5403	ERR1805261	Epidermal Melanocytes	Epidermal Melanocytes	Skin	Pro
E-MTAB-5403	ERR1805262	Epidermal Melanocytes	Epidermal Melanocytes	Skin	Sene
E-MTAB-5403	ERR1805263	Epidermal Melanocytes	Epidermal Melanocytes	Skin	Pro
E-MTAB-5403	ERR1805264	Epidermal Melanocytes	Epidermal Melanocytes	Skin	Pro
E-MTAB-5403	ERR1805265	Epidermal Melanocytes	Epidermal Melanocytes	Skin	Pro
E-MTAB-5403	ERR1805191	HCA2	Foreskin Fibroblast	Skin	Quie
E-MTAB-5403	ERR1805196	HCA2	Foreskin Fibroblast	Skin	Quie
E-MTAB-5403	ERR1805205	HCA2	Foreskin Fibroblast	Skin	Quie
E-MTAB-5403	ERR1805206	HCA2	Foreskin Fibroblast	Skin	Quie
E-MTAB-5403	ERR1805207	HCA2	Foreskin Fibroblast	Skin	Quie
E-MTAB-5403	ERR1805208	HCA2	Foreskin Fibroblast	Skin	Quie
E-MTAB-5965	ERR2756739	H9	Dopaminergic Neuron	Neuron	Diff
E-MTAB-5965	ERR2756740	H9	Dopaminergic Neuron	Neuron	Diff
E-MTAB-5965	ERR2756741	H9	Dopaminergic Neuron	Neuron	Diff
E-MTAB-5965	ERR2756742	H9	Dopaminergic Neuron	Neuron	Sene
E-MTAB-5965	ERR2756743	H9	Dopaminergic Neuron	Neuron	Sene
E-MTAB-5965	ERR2756744	H9	Dopaminergic Neuron	Neuron	Sene
GSE102004	SRR5878077	BJ	Foreskin Fibroblast	Foreskin	Sene
GSE102004	SRR5878078	BJ	Foreskin Fibroblast	Foreskin	Sene
GSE102004	SRR5878079	BJ	Foreskin Fibroblast	Foreskin	Sene
GSE102004	SRR5878080	BJ	Foreskin Fibroblast	Foreskin	Sene
GSE102004	SRR5878103	BJ	Foreskin Fibroblast	Foreskin	Pro
GSE102004	SRR5878104	BJ	Foreskin Fibroblast	Foreskin	Pro
GSE102639	4422_1_A549_untreated_R1_GCCAATA	A549	Lung Cancer	Lung	Pro
GSE102639	4422_2_A549_untreated_R2_CAGATCA	A549	Lung Cancer	Lung	Pro
GSE102639	4422_3_A549_Tozasertib_R1_CTTGTAA	A549	Lung Cancer	Lung	Sene
GSE102639	4422_4_A549_Tozasertib_R2_AGTCAAC	A549	Lung Cancer	Lung	Sene
GSE102639	4422_5_A549_Barasertib_R1_AGTTCCG	A549	Lung Cancer	Lung	Sene
GSE102639	4422_6_A549_Barasertib_R2_ATGTCAG	A549	Lung Cancer	Lung	Sene
GSE102639	4422_7_A549_Alisertib_R1_CCGTCCC	A549	Lung Cancer	Lung	Sene
GSE102639	4422_8_A549_Alisertib_R2_GTCCGCA	A549	Lung Cancer	Lung	Sene
GSE103938	Prolif_1	IMR90	Lung Fibroblast	Lung	Pro
GSE103938	OSKM_1	IMR90	Lung Fibroblast	Lung	Sene
GSE103938	RAS_1	IMR90	Lung Fibroblast	Lung	Sene
GSE103938	Prolif_2	IMR90	Lung Fibroblast	Lung	Pro
GSE103938	OSKM_2	IMR90	Lung Fibroblast	Lung	Sene
GSE103938	RAS_2	IMR90	Lung Fibroblast	Lung	Sene
GSE103938	Prolif_3	IMR90	Lung Fibroblast	Lung	Pro
GSE103938	OSKM_3	IMR90	Lung Fibroblast	Lung	Sene
GSE103938	RAS_3	IMR90	Lung Fibroblast	Lung	Sene
GSE107399	GSM2866278	GM17567	Neural Stem	Neuron	Diff
GSE107399	GSM2866282	GM17567	Neural Stem	Neuron	Sene
GSE107399	GSM2866283	GM17567	Neural Stem	Neuron	Sene
GSE107399	GSM2866285	GM17567	Neural Stem	Neuron	Sene
GSE107399	GSM2866286	GM17567	Neural Stem	Neuron	Sene
GSE107399	GSM2866277	GM17567	Neural Stem	Neuron	Diff
GSE107399	GSM2866279	GM17567	Neural Stem	Neuron	Diff
GSE107399	GSM2866281	GM17567	Neural Stem	Neuron	Diff
GSE109700	SRR6515349	LF1	Lung Fibroblast	Lung	Pro
GSE109700	SRR6515350	LF1	Lung Fibroblast	Lung	Pro
GSE109700	SRR6515351	LF1	Lung Fibroblast	Lung	Pro
GSE109700	SRR6515352	LF1	Lung Fibroblast	Lung	Sene
GSE109700	SRR6515353	LF1	Lung Fibroblast	Lung	Sene
GSE109700	SRR6515354	LF1	Lung Fibroblast	Lung	Sene
GSE109700	SRR6515355	LF1	Lung Fibroblast	Lung	Sene
GSE109700	SRR6515356	LF1	Lung Fibroblast	Lung	Sene
GSE109700	SRR6515357	LF1	Lung Fibroblast	Lung	Sene
GSE110268	MSC_WT_1	MSC	Mesenchymal Stem	Bone Marrow	Pro
GSE110268	MSC_WT_2	MSC	Mesenchymal Stem	Bone Marrow	Pro
GSE110268	MSC_WT_3	MSC	Mesenchymal Stem	Bone Marrow	Pro
GSE110268	MSC_TAZ_1	MSC	Mesenchymal Stem	Bone Marrow	Pro
GSE110268	MSC_TAZ_2	MSC	Mesenchymal Stem	Bone Marrow	Pro
GSE110268	MSC_TAZ_3	MSC	Mesenchymal Stem	Bone Marrow	Pro
GSE110268	MSC_YAP_1	MSC	Mesenchymal Stem	Bone Marrow	Sene
GSE110268	MSC_YAP_2	MSC	Mesenchymal Stem	Bone Marrow	Sene
GSE110268	MSC_YAP_3	MSC	Mesenchymal Stem	Bone Marrow	Sene
GSE110268	FOXD1_1	MSC	Mesenchymal Stem	Bone Marrow	Sene
GSE110268	FOXD1_2	MSC	Mesenchymal Stem	Bone Marrow	Sene
GSE110268	FOXD1_3	MSC	Mesenchymal Stem	Bone Marrow	Sene
GSE110397	SRR6702552	A549	Lung Cancer	Lung	Pro
GSE110397	SRR6702555	A549	Lung Cancer	Lung	Sene
GSE110397	SRR6702556	A549	Lung Cancer	Lung	Pro
GSE110397	SRR6702559	A549	Lung Cancer	Lung	Sene
GSE110397	SRR6702560	H2030	Lung Cancer	Lung	Pro
GSE110397	SRR6702563	H2030	Lung Cancer	Lung	Sene
GSE110397	SRR6702564	H2030	Lung Cancer	Lung	Pro
GSE110397	SRR6702567	H2030	Lung Cancer	Lung	Sene
GSE110397	SRR6702568	H460	Lung Cancer	Lung	Pro
GSE110397	SRR6702571	H460	Lung Cancer	Lung	Sene
GSE110397	SRR6702572	H460	Lung Cancer	Lung	Pro
GSE110397	SRR6702575	H460	Lung Cancer	Lung	Sene
GSE112068	SRR6869103	IMR90	Lung Fibroblast	Lung	Pro
GSE112068	SRR6869105	IMR90	Lung Fibroblast	Lung	Pro
GSE112068	SRR6869106	IMR90	Lung Fibroblast	Lung	Pro
GSE112068	SRR6869122	IMR90	Lung Fibroblast	Lung	Sene
GSE118583	IMR-90_IR_control1_1	IMR91	Lung Fibroblast	Lung	Pro
GSE118583	IMR-90_IR_control1_2	IMR92	Lung Fibroblast	Lung	Pro
GSE118583	IMR-90_IR_control1_3	IMR93	Lung Fibroblast	Lung	Pro
GSE118583	IMR-90_IR_senescent_1	IMR94	Lung Fibroblast	Lung	Sene
GSE118583	IMR-90_IR_senescent_2	IMR95	Lung Fibroblast	Lung	Sene
GSE118583	IMR-90_IR_senescent_3	IMR96	Lung Fibroblast	Lung	Sene
GSE124208	GSM3525713	MSC	Mesenchymal Stem	Bone Marrow	Pro
GSE124208	GSM3525714	MSC	Mesenchymal Stem	Bone Marrow	Pro
GSE124208	GSM3525721	MSC	Mesenchymal Stem	Bone Marrow	Sene
GSE124208	GSM3525722	MSC	Mesenchymal Stem	Bone Marrow	Sene
GSE126426	SRR8564858	HUVEC	Umbilical Endothelial	Umbilical	Pro
GSE126426	SRR8564859	HUVEC	Umbilical Endothelial	Umbilical	Pro
GSE126426	SRR8564860	HUVEC	Umbilical Endothelial	Umbilical	Pro
GSE126426	SRR8564861	HUVEC	Umbilical Endothelial	Umbilical	Sene
GSE126426	SRR8564862	HUVEC	Umbilical Endothelial	Umbilical	Sene
GSE126426	SRR8564863	HUVEC	Umbilical Endothelial	Umbilical	Sene
GSE126426	SRR8564864	HUVEC	Umbilical Endothelial	Umbilical	Sene
GSE126426	SRR8564865	HUVEC	Umbilical Endothelial	Umbilical	Sene
GSE126426	SRR8564866	HUVEC	Umbilical Endothelial	Umbilical	Sene
GSE128282	SRR8728126	PSC27	Prostate Stromal	Prostate	Pro
GSE128282	SRR8728127	PSC27	Prostate Stromal	Prostate	Pro
GSE128282	SRR8728128	PSC27	Prostate Stromal	Prostate	Pro
GSE128282	SRR8728129	PSC27	Prostate Stromal	Prostate	Pro
GSE128282	SRR8728130	PSC27	Prostate Stromal	Prostate	Pro
GSE128282	SRR8728131	PSC27	Prostate Stromal	Prostate	Pro
GSE128282	SRR8728132	PSC27	Prostate Stromal	Prostate	Sene
GSE128282	SRR8728133	PSC27	Prostate Stromal	Prostate	Sene
GSE128282	SRR8728134	PSC27	Prostate Stromal	Prostate	Sene
GSE128282	SRR8728135	PSC27	Prostate Stromal	Prostate	Sene
GSE128282	SRR8728136	PSC27	Prostate Stromal	Prostate	Sene
GSE128282	SRR8728137	PSC27	Prostate Stromal	Prostate	Sene
GSE130099	BJ.T1	BJ	Foreskin Fibroblast	Foreskin	Pro
GSE130099	BJ.T2	BJ	Foreskin Fibroblast	Foreskin	Pro
GSE130099	BJ.T3	BJ	Foreskin Fibroblast	Foreskin	Pro
GSE130099	BJ.T.AKT1	BJ	Foreskin Fibroblast	Foreskin	Sene
GSE130099	BJ.T.AKT2	BJ	Foreskin Fibroblast	Foreskin	Sene
GSE130099	BJ.T.AKT3	BJ	Foreskin Fibroblast	Foreskin	Sene
GSE130100	pBABE.NTC.1	BJ	Foreskin Fibroblast	Foreskin	Pro
GSE130100	pBABE.NTC.2	BJ	Foreskin Fibroblast	Foreskin	Pro
GSE130100	pBABE.NTC.3	BJ	Foreskin Fibroblast	Foreskin	Pro
GSE130100	HRAS.NTC.1	BJ	Foreskin Fibroblast	Foreskin	Sene
GSE130100	HRAS.NTC.2	BJ	Foreskin Fibroblast	Foreskin	Sene
GSE130100	HRAS.NTC.3	BJ	Foreskin Fibroblast	Foreskin	Sene
GSE130306	SRR8955405	WI38	Lung Fibroblast	Lung	Pro
GSE130306	SRR8955406	WI38	Lung Fibroblast	Lung	Pro
GSE130306	SRR8955407	WI38	Lung Fibroblast	Lung	Pro
GSE130306	SRR8955411	WI38	Lung Fibroblast	Lung	Sene
GSE130306	SRR8955412	WI38	Lung Fibroblast	Lung	Sene
GSE130306	SRR8955413	WI38	Lung Fibroblast	Lung	Sene
GSE130306	SRR8955414	WI38	Lung Fibroblast	Lung	Sene
GSE130306	SRR8955415	WI38	Lung Fibroblast	Lung	Sene
GSE130306	SRR8955416	WI38	Lung Fibroblast	Lung	Sene
GSE130306	SRR8955417	WI38	Lung Fibroblast	Lung	Sene
GSE130306	SRR8955418	WI38	Lung Fibroblast	Lung	Pro
GSE130306	SRR8955419	WI38	Lung Fibroblast	Lung	Pro
GSE130306	SRR8955420	WI38	Lung Fibroblast	Lung	Pro
GSE130306	SRR8955421	WI38	Lung Fibroblast	Lung	Sene
GSE130306	SRR8955422	WI38	Lung Fibroblast	Lung	Sene
GSE130306	SRR8955423	WI38	Lung Fibroblast	Lung	Sene
GSE130727	S01	HAEC	Aortic Endothelial	Aortic	Pro
GSE130727	S02	HAEC	Aortic Endothelial	Aortic	Pro
GSE130727	S03	HAEC	Aortic Endothelial	Aortic	Sene
GSE130727	S04	HAEC	Aortic Endothelial	Aortic	Sene
GSE130727	S05	HAEC	Aortic Endothelial	Aortic	Sene
GSE130727	S06	HUVEC	Umbilical Endothelial	Umbilical	Pro
GSE130727	S07	HUVEC	Umbilical Endothelial	Umbilical	Pro
GSE130727	S08	HUVEC	Umbilical Endothelial	Umbilical	Pro
GSE130727	S09	HUVEC	Umbilical Endothelial	Umbilical	Sene
GSE130727	S10	HUVEC	Umbilical Endothelial	Umbilical	Sene
GSE130727	S11	HUVEC	Umbilical Endothelial	Umbilical	Sene
GSE130727	S12	IMR90	Lung Fibroblast	Lung	Pro
GSE130727	S13	IMR90	Lung Fibroblast	Lung	Pro
GSE130727	S14	IMR90	Lung Fibroblast	Lung	Sene
GSE130727	S15	IMR90	Lung Fibroblast	Lung	Sene
GSE130727	S16	IMR90	Lung Fibroblast	Lung	Sene
GSE130727	S17	IMR90	Lung Fibroblast	Lung	Sene
GSE130727	S18	WI38	Lung Fibroblast	Lung	Pro
GSE130727	S19	WI38	Lung Fibroblast	Lung	Pro
GSE130727	S20	WI38	Lung Fibroblast	Lung	Sene
GSE130727	S21	WI38	Lung Fibroblast	Lung	Sene
GSE130727	S22	WI38	Lung Fibroblast	Lung	Pro
GSE130727	S23	WI38	Lung Fibroblast	Lung	Pro
GSE130727	S24	WI38	Lung Fibroblast	Lung	Sene
GSE130727	S25	WI38	Lung Fibroblast	Lung	Sene
GSE130727	DMSO_Control_WCL_1_S5_S5	WI38	Lung Fibroblast	Lung	Pro
GSE130727	DMSO_Control_WCL_2_S6_S6	WI38	Lung Fibroblast	Lung	Pro
GSE130727	Doxorubicin_Senescence_WCL_1_S7_S7	WI38	Lung Fibroblast	Lung	Sene
GSE130727	Doxorubicin_Senescence_WCL_2_S8_S8	WI38	Lung Fibroblast	Lung	Sene
GSE130727	IR_Control_WCL_1_S9_S9	WI38	Lung Fibroblast	Lung	Pro
GSE130727	IR_Control_WCL_2_S10_S10	WI38	Lung Fibroblast	Lung	Pro
GSE130727	IR_Senescence_WCL_1_S11_S11	WI38	Lung Fibroblast	Lung	Sene
GSE130727	IR_Senescence_WCL_2_S12_S12	WI38	Lung Fibroblast	Lung	Sene
GSE130727	Replicative_Senescence_WCL_1_S3_S3	WI38	Lung Fibroblast	Lung	Sene
GSE130727	Replicative_Senescence_WCL_2_S4_S4	WI38	Lung Fibroblast	Lung	Sene
GSE130727	Young_Control_WCL_1_S1_S1	WI38	Lung Fibroblast	Lung	Pro
GSE130727	Young_Control_WCL_2_S2_S2	WI38	Lung Fibroblast	Lung	Pro
GSE133292	G1	BJ	Foreskin Fibroblast	Foreskin	Pro
GSE133292	G2	BJ	Foreskin Fibroblast	Foreskin	Pro
GSE133292	Q1	BJ	Foreskin Fibroblast	Foreskin	Quie
GSE133292	Q2	BJ	Foreskin Fibroblast	Foreskin	Quie
GSE133292	S1	BJ	Foreskin Fibroblast	Foreskin	Sene
GSE133292	S2	BJ	Foreskin Fibroblast	Foreskin	Sene
GSE133292	DS1	BJ	Foreskin Fibroblast	Foreskin	Sene
GSE133292	DS2	BJ	Foreskin Fibroblast	Foreskin	Sene
GSE154919	A1.d4228	RPE1	Eye Epithelial	Eye	Sene
GSE154919	A2.d4229	RPE1	Eye Epithelial	Eye	Sene
GSE154919	A3.d4230	RPE1	Eye Epithelial	Eye	Sene
GSE154919	C1.d4431	RPE1	Eye Epithelial	Eye	Pro
GSE154919	C2.d4232	RPE1	Eye Epithelial	Eye	Pro
GSE154919	C3.d4233	RPE1	Eye Epithelial	Eye	Pro
GSE154919	D1.d4432	RPE1	Eye Epithelial	Eye	Sene
GSE154919	D2.d4433	RPE1	Eye Epithelial	Eye	Sene
GSE154919	D3.d4236	RPE1	Eye Epithelial	Eye	Sene
GSE154919	Ctrl.sc1.d626	RPE1	Eye Epithelial	Eye	Pro
GSE154919	Ctrl.sc2.d627	RPE1	Eye Epithelial	Eye	Pro
GSE154919	Ctrl.ArCK.sc1.d631	RPE1	Eye Epithelial	Eye	Sene
GSE154919	Ctrl.ArCK.sc2.d632	RPE1	Eye Epithelial	Eye	Sene
GSE154919	Ctrl1.d6660	RPE1	Eye Epithelial	Eye	Pro
GSE154919	Ctrl2.d6661	RPE1	Eye Epithelial	Eye	Pro
GSE154919	Ctrl3.d6662	RPE1	Eye Epithelial	Eye	Pro
GSE155371	SRR12344582	Keratinocytes	Keratinocytes	Oral	Sene
GSE155371	SRR12344583	Keratinocytes	Keratinocytes	Oral	Sene
GSE155371	SRR12344584	Keratinocytes	Keratinocytes	Oral	Pro
GSE155371	SRR12344585	Keratinocytes	Keratinocytes	Oral	Pro
GSE155371	SRR12344588	Keratinocytes	Keratinocytes	Oral	Sene
GSE155371	SRR12344589	Keratinocytes	Keratinocytes	Oral	Sene
GSE155371	SRR12344590	Keratinocytes	Keratinocytes	Oral	Pro
GSE155371	SRR12344591	Keratinocytes	Keratinocytes	Oral	Pro
GSE155371	SRR12344594	Keratinocytes	Keratinocytes	Oral	Sene
GSE155371	SRR12344595	Keratinocytes	Keratinocytes	Oral	Sene
GSE155371	SRR12344596	Keratinocytes	Keratinocytes	Oral	Pro
GSE155371	SRR12344597	Keratinocytes	Keratinocytes	Oral	Pro
GSE158743	A_01	U2OS	Bone Cancer	Bone	Pro
GSE158743	A_02	U2OS	Bone Cancer	Bone	Pro
GSE158743	A_03	U2OS	Bone Cancer	Bone	Pro
GSE158743	A_04	U2OS	Bone Cancer	Bone	Pro
GSE158743	A_05	U2OS	Bone Cancer	Bone	Pro
GSE158743	C_01	U2OS	Bone Cancer	Bone	Sene
GSE158743	C_02	U2OS	Bone Cancer	Bone	Sene
GSE158743	C_03	U2OS	Bone Cancer	Bone	Sene
GSE158743	C_04	U2OS	Bone Cancer	Bone	Sene
GSE158743	C_05	U2OS	Bone Cancer	Bone	Sene
GSE166033	Doxorubicin_927	NHBE	Lung Epithelial	Lung	Sene
GSE166033	DMSO_922	NHBE	Lung Epithelial	Lung	Pro
GSE166033	Doxorubicin_923	NHBE	Lung Epithelial	Lung	Sene
GSE166033	DMSO_924	NHBE	Lung Epithelial	Lung	Pro
GSE166033	Doxorubicin_919	NHBE	Lung Epithelial	Lung	Sene
GSE166033	DMSO_920	NHBE	Lung Epithelial	Lung	Pro
GSE166033	DMSO_918	NHBE	Lung Epithelial	Lung	Pro
GSE166033	Doxorubicin_925	NHBE	Lung Epithelial	Lung	Sene
GSE166033	Doxorubicin_921	NHBE	Lung Epithelial	Lung	Sene
GSE166033	DMSO_926	NHBE	Lung Epithelial	Lung	Pro
GSE166034	SAEC_H2O2_100uM_441	SAEC	Lung Epithelial	Lung	Sene
GSE166034	BEC_DMSO_445	BEC	Lung Epithelial	Lung	Pro
GSE166034	SAEC_DMSO_436	SAEC	Lung Epithelial	Lung	Pro
GSE166034	SAEC_DMSO_437	SAEC	Lung Epithelial	Lung	Pro
GSE166034	SAEC_H2O2_50uM_442	SAEC	Lung Epithelial	Lung	Pro
GSE166034	SAEC_H2O2_50uM_443	SAEC	Lung Epithelial	Lung	Pro
GSE166034	SAEC_Doxorubicin_500nM_439	SAEC	Lung Epithelial	Lung	Sene
GSE166034	SAEC_Doxorubicin_500nM_438	SAEC	Lung Epithelial	Lung	Sene
GSE166034	BEC_DMSO_444	BEC	Lung Epithelial	Lung	Pro
GSE166034	SAEC_H2O2_100uM_440	SAEC	Lung Epithelial	Lung	Sene
GSE169009	Bgal_high_old_1	CD8_T	CD8_T	Blood	Sene
GSE169009	Bgal_high_old_2	CD8_T	CD8_T	Blood	Sene
GSE169009	Bgal_high_old_3	CD8_T	CD8_T	Blood	Sene
GSE169009	Bgal_low_young_1	CD8_T	CD8_T	Blood	Pro
GSE169009	Bgal_low_young_2	CD8_T	CD8_T	Blood	Pro
GSE169009	Bgal_low_young_3	CD8_T	CD8_T	Blood	Pro
GSE178514	SRR14867834	MSC	Mesenchymal Stem	Bone marrow	Pro
GSE178514	SRR14867835	MSC	Mesenchymal Stem	Bone marrow	Pro
GSE178514	SRR14867836	MSC	Mesenchymal Stem	Bone marrow	Pro
GSE178514	SRR14867837	MSC	Mesenchymal Stem	Bone marrow	Pro
GSE178514	SRR14867838	MSC	Mesenchymal Stem	Bone marrow	Pro
GSE178514	SRR14867839	MSC	Mesenchymal Stem	Bone marrow	Pro
GSE178514	SRR14867840	MSC	Mesenchymal Stem	Bone marrow	Sene
GSE178514	SRR14867841	MSC	Mesenchymal Stem	Bone marrow	Sene
GSE178514	SRR14867842	MSC	Mesenchymal Stem	Bone marrow	Sene
GSE58910	SRR1485144	Primary Astrocyte	Astrocyte	Brain	Pro
GSE58910	SRR1485145	Primary Astrocyte	Astrocyte	Brain	Pro
GSE58910	SRR1485146	Primary Astrocyte	Astrocyte	Brain	Sene
GSE58910	SRR1485147	Primary Astrocyte	Astrocyte	Brain	Sene
GSE61130	SRR1567487	IMR90	Lung Fibroblast	Lung	Pro
GSE61130	SRR1567488	IMR90	Lung Fibroblast	Lung	Sene
GSE61130	SRR1567489	IMR90	Lung Fibroblast	Lung	Sene
GSE61130	SRR1567491	IMR90	Lung Fibroblast	Lung	Pro
GSE61130	SRR1567492	IMR90	Lung Fibroblast	Lung	Sene
GSE61130	SRR1567493	IMR90	Lung Fibroblast	Lung	Sene
GSE61130	SRR1567495	IMR90	Lung Fibroblast	Lung	Pro
GSE61130	SRR1567496	IMR90	Lung Fibroblast	Lung	Sene
GSE61130	SRR1567497	IMR90	Lung Fibroblast	Lung	Sene
GSE63577	SRR1560895	MRC5	Lung Fibroblast	Lung	Pro
GSE63577	SRR1560896	MRC5	Lung Fibroblast	Lung	Pro
GSE63577	SRR1560897	MRC5	Lung Fibroblast	Lung	Pro
GSE63577	SRR1660534	MRC5	Lung Fibroblast	Lung	Sene
GSE63577	SRR1660535	MRC5	Lung Fibroblast	Lung	Sene
GSE63577	SRR1660536	MRC5	Lung Fibroblast	Lung	Sene
GSE63577	SRR1660537	BJ	Foreskin Fibroblast	Foreskin	Pro
GSE63577	SRR1660538	BJ	Foreskin Fibroblast	Foreskin	Pro
GSE63577	SRR1660539	BJ	Foreskin Fibroblast	Foreskin	Pro
GSE63577	SRR1660540	BJ	Foreskin Fibroblast	Foreskin	Sene
GSE63577	SRR1660541	BJ	Foreskin Fibroblast	Foreskin	Sene
GSE63577	SRR1660542	BJ	Foreskin Fibroblast	Foreskin	Sene
GSE63577	SRR1660543	HFF	Foreskin Fibroblast	Foreskin	Pro
GSE63577	SRR1660544	HFF	Foreskin Fibroblast	Foreskin	Pro
GSE63577	SRR1660545	HFF	Foreskin Fibroblast	Foreskin	Pro
GSE63577	SRR1660546	HFF	Foreskin Fibroblast	Foreskin	Sene
GSE63577	SRR1660547	HFF	Foreskin Fibroblast	Foreskin	Sene
GSE63577	SRR1660548	HFF	Foreskin Fibroblast	Foreskin	Sene
GSE63577	SRR1660549	IMR90	Lung Fibroblast	Lung	Pro
GSE63577	SRR1660550	IMR90	Lung Fibroblast	Lung	Pro
GSE63577	SRR1660551	IMR90	Lung Fibroblast	Lung	Pro
GSE63577	SRR1660552	IMR90	Lung Fibroblast	Lung	Sene
GSE63577	SRR1660553	IMR90	Lung Fibroblast	Lung	Sene
GSE63577	SRR1660554	IMR90	Lung Fibroblast	Lung	Sene
GSE63577	SRR1660555	WI38	Lung Fibroblast	Lung	Pro
GSE63577	SRR1660556	WI38	Lung Fibroblast	Lung	Pro
GSE63577	SRR1660557	WI38	Lung Fibroblast	Lung	Pro
GSE63577	SRR1660558	WI38	Lung Fibroblast	Lung	Sene
GSE63577	SRR1660559	WI38	Lung Fibroblast	Lung	Sene
GSE63577	SRR1660560	WI38	Lung Fibroblast	Lung	Sene
GSE64553	SRR1736336	HFF	Foreskin Fibroblast	Foreskin	Pro
GSE64553	SRR1736337	HFF	Foreskin Fibroblast	Foreskin	Pro
GSE64553	SRR1736338	HFF	Foreskin Fibroblast	Foreskin	Pro
GSE64553	SRR1736366	HFF	Foreskin Fibroblast	Foreskin	Sene
GSE64553	SRR1736367	HFF	Foreskin Fibroblast	Foreskin	Sene
GSE64553	SRR1736368	HFF	Foreskin Fibroblast	Foreskin	Sene
GSE72407	GSM1861966_Control_A1	IMR90	Lung Fibroblast	Lung	Pro
GSE72407	GSM1861967_Control_A2	IMR90	Lung Fibroblast	Lung	Pro
GSE72407	GSM1861968_Control_A3	IMR90	Lung Fibroblast	Lung	Pro
GSE72407	GSM1861969_Control_B1	IMR90	Lung Fibroblast	Lung	Pro
GSE72407	GSM1861970_Control_B2	IMR90	Lung Fibroblast	Lung	Pro
GSE72407	GSM1861971_Control_C1	IMR90	Lung Fibroblast	Lung	Pro
GSE72407	GSM1861972_Control_C2	IMR90	Lung Fibroblast	Lung	Pro
GSE72407	GSM1861973_Control_C3	IMR90	Lung Fibroblast	Lung	Pro
GSE72407	GSM1861974_RIS_A1	IMR90	Lung Fibroblast	Lung	Sene
GSE72407	GSM1861975_RIS_A2	IMR90	Lung Fibroblast	Lung	Sene
GSE72407	GSM1861976_RIS_A3	IMR90	Lung Fibroblast	Lung	Sene
GSE72407	GSM1861977_RIS_B1	IMR90	Lung Fibroblast	Lung	Sene
GSE72407	GSM1861978_RIS_B2	IMR90	Lung Fibroblast	Lung	Sene
GSE72407	GSM1861979_RIS_C1	IMR90	Lung Fibroblast	Lung	Sene
GSE72407	GSM1861980_RIS_C2	IMR90	Lung Fibroblast	Lung	Sene
GSE72407	GSM1861981_RIS_C3	IMR90	Lung Fibroblast	Lung	Sene
GSE72407	GSM1861982_DDIS_A1	IMR90	Lung Fibroblast	Lung	Sene
GSE72407	GSM1861983_DDIS_A2	IMR90	Lung Fibroblast	Lung	Sene
GSE72407	GSM1861984_DDIS_A3	IMR90	Lung Fibroblast	Lung	Sene
GSE72407	GSM1861985_DDIS_B1	IMR90	Lung Fibroblast	Lung	Sene
GSE72407	GSM1861986_DDIS_B2	IMR90	Lung Fibroblast	Lung	Sene
GSE72407	GSM1861987_DDIS_C1	IMR90	Lung Fibroblast	Lung	Sene
GSE72407	GSM1861988_DDIS_C2	IMR90	Lung Fibroblast	Lung	Sene
GSE72407	GSM1861989_DDIS_C3	IMR90	Lung Fibroblast	Lung	Sene
GSE74324	SRR2932856	IMR90	Lung Fibroblast	Lung	Pro
GSE74324	SRR2932857	IMR90	Lung Fibroblast	Lung	Pro
GSE74324	SRR2932858	IMR90	Lung Fibroblast	Lung	Pro
GSE74324	SRR2932862	IMR90	Lung Fibroblast	Lung	Sene
GSE74324	SRR2932863	IMR90	Lung Fibroblast	Lung	Sene
GSE74324	SRR2932864	IMR90	Lung Fibroblast	Lung	Sene
GSE74324	SRR2932910	IMR90	Lung Fibroblast	Lung	Pro
GSE74324	SRR2932911	IMR90	Lung Fibroblast	Lung	Pro
GSE74324	SRR2932912	IMR90	Lung Fibroblast	Lung	Pro
GSE74324	SRR2932916	IMR90	Lung Fibroblast	Lung	Sene
GSE74324	SRR2932917	IMR90	Lung Fibroblast	Lung	Sene
GSE74324	SRR2932918	IMR90	Lung Fibroblast	Lung	Sene
GSE74324	SRR2932859	IMR90	Lung Fibroblast	Lung	Quie
GSE74324	SRR2932860	IMR90	Lung Fibroblast	Lung	Quie
GSE74324	SRR2932861	IMR90	Lung Fibroblast	Lung	Quie
GSE74324	SRR2932913	IMR90	Lung Fibroblast	Lung	Quie
GSE74324	SRR2932914	IMR90	Lung Fibroblast	Lung	Quie
GSE74324	SRR2932915	IMR90	Lung Fibroblast	Lung	Quie
GSE74620	SRR2891494	LS8817	Lisosarcoma	Tumor	Quie
GSE74620	SRR2891495	LS8817	Lisosarcoma	Tumor	Quie
GSE74620	SRR2891496	LS8817	Lisosarcoma	Tumor	Quie
GSE74620	SRR2891497	LS8817	Lisosarcoma	Tumor	Pro
GSE74620	SRR2891498	LS8817	Lisosarcoma	Tumor	Pro
GSE74620	SRR2891499	LS8817	Lisosarcoma	Tumor	Pro
GSE74620	SRR2891500	LS8817	Lisosarcoma	Tumor	Sene
GSE74620	SRR2891501	LS8817	Lisosarcoma	Tumor	Sene
GSE74620	SRR2891502	LS8817	Lisosarcoma	Tumor	Sene
GSE74620	SRR2891503	LS8817	Lisosarcoma	Tumor	Sene
GSE74620	SRR2891504	LS8817	Lisosarcoma	Tumor	Sene
GSE74620	SRR2891505	LS8817	Lisosarcoma	Tumor	Sene
GSE75643	X2947_4_PBH.vector_Day_9_R_1_26_7_2014__A_TGACCAA	Tig3	Lung Fibroblast	Lung	Pro
GSE75643	X2947_5_PBH.BRAF_Day_9_R_1_26_7_2014__A_ACAGTGA	Tig3	Lung Fibroblast	Lung	Sene
GSE75643	X2947_10_PBH.vector_Day_9_R_2_8.2.2014__B_CGATGTA	Tig3	Lung Fibroblast	Lung	Pro
GSE75643	X2947_11_PBH.BRAF_Day_9_R_2_8.2.2014__B_TTAGGCA	Tig3	Lung Fibroblast	Lung	Sene
GSE75643	X2947_16_PBH.vector_Day_9_R_3_8.7.2014__B_CCGTCCC	Tig3	Lung Fibroblast	Lung	Pro
GSE75643	X2947_17_PBH.BRAF_Day_9_R_3_8.7.2014__C_ATCACGA	Tig3	Lung Fibroblast	Lung	Sene
GSE75643	X2947_19_9F_R_1_17_6_2014__C_TTAGGCA	Tig3	Lung Fibroblast	Lung	Pro
GSE75643	X2947_21_9F_R_2_29_7_2014__C_ACAGTGA	Tig3	Lung Fibroblast	Lung	Pro
GSE75643	X2947_23_9F_R_3_8.7.2014__C_CAGATCA	Tig3	Lung Fibroblast	Lung	Pro
GSE75643	X2947_20_0F_R_1_17_6_2014__C_TGACCAA	Tig3	Lung Fibroblast	Lung	Quie
GSE75643	X2947_22_0F_R_2_29_7_2014__C_GCCAATA	Tig3	Lung Fibroblast	Lung	Quie
GSE75643	X2947_24_0F_R_3_8.7.2014__C_ACTTGAA	Tig3	Lung Fibroblast	Lung	Quie
GSE83647	SRR3712756	RFE1	Eye Epithelial	Eye	Pro
GSE83647	SRR3712757	RFE1	Eye Epithelial	Eye	Pro
GSE83647	SRR3712761	RFE1	Eye Epithelial	Eye	Sene
GSE83647	SRR3712762	RFE1	Eye Epithelial	Eye	Sene
GSE83647	SRR3712763	RFE1	Eye Epithelial	Eye	Sene
GSE98440	SRR5494699	HUVEC	Umbilical Endothelial	Umbilical	Pro
GSE98440	SRR5494700	HUVEC	Umbilical Endothelial	Umbilical	Pro
GSE98440	SRR5494701	HUVEC	Umbilical Endothelial	Umbilical	Pro
GSE98440	SRR5494702	IMR90	Lung Fibroblast	Lung	Pro
GSE98440	SRR5494703	IMR90	Lung Fibroblast	Lung	Pro
GSE98440	SRR5494704	IMR90	Lung Fibroblast	Lung	Pro
GSE98440	SRR5494705	IMR90	Lung Fibroblast	Lung	Pro
GSE98440	SRR5494706	MSC	Mesenchymal Stromal	Bone Marrow	Pro
GSE98440	SRR5494707	MSC	Mesenchymal Stromal	Bone Marrow	Pro
GSE98440	SRR5494708	MSC	Mesenchymal Stromal	Bone Marrow	Pro
GSE98440	SRR5494709	MSC	Mesenchymal Stromal	Bone Marrow	Pro
GSE98440	SRR5494710	HUVEC	Umbilical Endothelial	Umbilical	Sene
GSE98440	SRR5494711	HUVEC	Umbilical Endothelial	Umbilical	Sene
GSE98440	SRR5494712	HUVEC	Umbilical Endothelial	Umbilical	Sene
GSE98440	SRR5494713	IMR90	Lung Fibroblast	Lung	Sene
GSE98440	SRR5494714	IMR90	Lung Fibroblast	Lung	Sene
GSE98440	SRR5494715	IMR90	Lung Fibroblast	Lung	Sene
GSE98440	SRR5494716	IMR90	Lung Fibroblast	Lung	Sene
GSE98440	SRR5494717	MSC	Mesenchymal Stromal	Bone Marrow	Sene
GSE98440	SRR5494718	MSC	Mesenchymal Stromal	Bone Marrow	Sene
GSE98440	SRR5494719	MSC	Mesenchymal Stromal	Bone Marrow	Sene
GSE98440	SRR5494720	MSC	Mesenchymal Stromal	Bone Marrow	Sene
